# Supplementary material for: Unravelling transcriptomic complexity in breast cancer through modulation of DARPP-32 expression and signalling pathways
Source: Sci Rep. 2023 Nov 30;13:21163. doi: 10.1038/s41598-023-48198-y (PMC10689788; doi:10.1038/s41598-023-48198-y)
Supplement: Supplementary file 1 — Supplementary Information 1. [file 41598_2023_48198_MOESM1_ESM.xlsx]

## Sheet: DARPP-32 knockdown
ensembl_transcript_ID_version	baseMean	log2FoldChange	lfcSE	stat	pvalue	padj
ENST00000331222.5	204.47	-11.058	1.26742	-8.72485	2.66531e-18	2.3097e-14
ENST00000542322.5	102.914	-10.0679	1.29557	-7.77099	7.7875e-15	4.82035e-11
ENST00000553753.5	82.3997	-9.74567	1.31505	-7.41087	1.25474e-13	6.39607e-10
ENST00000534928.5	79.5713	-9.69637	1.22671	-7.9044	2.69228e-15	1.94423e-11
ENST00000566513.5	62.4846	-9.34623	1.43806	-6.49919	8.07561e-11	1.62748e-07
ENST00000643981.1	53.8183	-9.13124	1.25361	-7.28396	3.2415e-13	1.40451e-09
ENST00000302937.8	53.2966	-9.11931	1.29879	-7.02139	2.19669e-12	7.32156e-09
ENST00000565683.5	42.0674	-8.7782	1.35599	-6.47366	9.56551e-11	1.88393e-07
ENST00000457011.5	40.6732	-8.72839	1.78849	-4.88032	1.05917e-06	0.000728453
ENST00000636105.1	40.6732	-8.72839	1.78849	-4.88032	1.05917e-06	0.000728453
ENST00000360351.8	39.5213	-8.68742	1.29257	-6.72105	1.80419e-11	4.23768e-08
ENST00000375771.5	32.7275	-8.41476	1.42863	-5.89009	3.85979e-09	5.48331e-06
ENST00000320248.4	32.3156	-8.39535	1.29078	-6.50407	7.81774e-11	1.61302e-07
ENST00000521309.5	291.905	-8.39403	0.736441	-11.3981	4.27339e-30	7.40647e-26
ENST00000537927.5	30.9494	-8.33565	1.38277	-6.02821	1.65789e-09	2.56553e-06
ENST00000372724.6	28.8394	-8.23181	1.77496	-4.63775	3.52231e-06	0.00209066
ENST00000628523.3	28.8394	-8.23181	1.77496	-4.63775	3.52231e-06	0.00209066
ENST00000375156.4	54.18	-8.17618	1.43956	-5.67963	1.3499e-08	1.62575e-05
ENST00000477334.1	25.26	-8.03855	1.4418	-5.57538	2.46995e-08	2.81633e-05
ENST00000417535.7	24.6879	-8.00891	1.35105	-5.9279	3.06826e-09	4.43149e-06
ENST00000355070.6	23.245	-7.92198	1.51106	-5.24266	1.58277e-07	0.000138545
ENST00000257749.9	20.3371	-7.72762	1.3589	-5.68668	1.29532e-08	1.60357e-05
ENST00000423709.6	19.4373	-7.66066	1.47616	-5.18957	2.10775e-07	0.000175629
ENST00000493452.5	69.845	-7.65162	1.25355	-6.10395	1.03477e-09	1.72444e-06
ENST00000475322.1	18.1266	-7.55979	1.95733	-3.86231	0.000112322	0.0332205
ENST00000481823.5	17.8146	-7.53861	1.43693	-5.24635	1.55145e-07	0.000138545
ENST00000439343.2	17.5821	-7.51873	1.3715	-5.48212	4.2026e-08	4.38782e-05
ENST00000322266.9	17.532	-7.513	1.42566	-5.26985	1.36534e-07	0.000123247
ENST00000375286.7	16.9526	-7.46421	1.40503	-5.3125	1.08129e-07	0.00010185
ENST00000565624.1	16.7807	-7.45152	1.387	-5.37241	7.7691e-08	7.73856e-05
ENST00000557971.5	15.839	-7.36611	1.41079	-5.22128	1.77688e-07	0.000152456
ENST00000524989.1	15.5237	-7.33929	1.68123	-4.36541	1.26882e-05	0.00600839
ENST00000468047.5	29.8411	-7.30871	1.31	-5.57916	2.41681e-08	2.79248e-05
ENST00000409136.5	15.1585	-7.30302	1.45691	-5.01267	5.36803e-07	0.000401019
ENST00000225740.11	14.8371	-7.2729	1.40495	-5.17662	2.25943e-07	0.000184714
ENST00000529578.5	14.4578	-7.23806	1.64898	-4.3894	1.13662e-05	0.00556483
ENST00000440021.1	14.2078	-7.21004	1.6234	-4.44132	8.94067e-06	0.0044785
ENST00000651472.1	13.8557	-7.17655	1.57558	-4.55486	5.24209e-06	0.00289344
ENST00000479263.5	13.757	-7.16282	1.48913	-4.81007	1.50879e-06	0.000983072
ENST00000372188.5	13.4084	-7.12432	1.81623	-3.92258	8.7606e-05	0.0278086
ENST00000360039.9	13.0104	-7.08275	1.43899	-4.92204	8.56481e-07	0.000613396
ENST00000473553.5	12.3784	-7.01051	1.71027	-4.09906	4.14827e-05	0.0154284
ENST00000602222.5	11.7134	-6.93033	1.67994	-4.12534	3.70185e-05	0.0140085
ENST00000369199.5	11.5755	-6.91347	1.57605	-4.38659	1.15142e-05	0.00559547
ENST00000637609.1	11.343	-6.88696	1.50383	-4.57963	4.65799e-06	0.00263825
ENST00000407967.7	10.7989	-6.81516	1.48499	-4.58938	4.44565e-06	0.00253455
ENST00000230418.8	10.6547	-6.79417	1.50415	-4.51696	6.27327e-06	0.00335573
ENST00000513192.1	10.5727	-6.78147	1.7535	-3.86738	0.000110011	0.0326483
ENST00000543283.2	10.4387	-6.76853	1.6475	-4.10835	3.98489e-05	0.0148846
ENST00000538977.5	10.4444	-6.76394	1.80509	-3.74715	0.000178854	0.0492121
ENST00000488936.1	10.227	-6.73704	1.55814	-4.32378	1.53379e-05	0.00685131
ENST00000614927.1	10.1805	-6.72839	1.55952	-4.3144	1.6004e-05	0.00711216
ENST00000434463.7	10.0924	-6.71549	1.60484	-4.18454	2.8575e-05	0.0116115
ENST00000465248.1	9.95088	-6.69709	1.66632	-4.01909	5.84234e-05	0.0201707
ENST00000588297.5	9.77514	-6.66853	1.60764	-4.14804	3.35338e-05	0.0129731
ENST00000345664.10	9.68501	-6.65809	1.5163	-4.39103	1.12817e-05	0.00555483
ENST00000394872.6	9.39258	-6.61375	1.52549	-4.3355	1.45429e-05	0.00663186
ENST00000474083.1	9.37943	-6.61126	1.58709	-4.16565	3.10473e-05	0.0122854
ENST00000361584.5	9.07627	-6.56538	1.73685	-3.78004	0.000156802	0.0439747
ENST00000590597.6	9.03044	-6.55855	1.61955	-4.04962	5.13017e-05	0.0182201
ENST00000651262.1	8.92069	-6.5418	1.68101	-3.89158	9.95915e-05	0.0304961
ENST00000527860.5	8.89235	-6.53233	1.56911	-4.16309	3.13969e-05	0.0123672
ENST00000549760.1	8.44888	-6.46158	1.59836	-4.04264	5.2852e-05	0.0186181
ENST00000625998.2	16.5901	-6.45671	1.41738	-4.55539	5.22892e-06	0.00289344
ENST00000402229.5	47.5249	-6.44674	1.19232	-5.40691	6.41229e-08	6.46135e-05
ENST00000542287.6	8.33352	-6.43873	1.63522	-3.93753	8.23242e-05	0.0267319
ENST00000561349.6	8.18255	-6.41564	1.60761	-3.99079	6.58545e-05	0.0223797
ENST00000371552.8	8.02738	-6.38619	1.61025	-3.96596	7.31022e-05	0.0242716
ENST00000597379.5	7.93547	-6.3686	1.62848	-3.91077	9.20022e-05	0.0288867
ENST00000475220.1	7.91802	-6.36696	1.64565	-3.86897	0.000109294	0.0325472
ENST00000647985.1	7.90029	-6.36139	1.69236	-3.75888	0.000170676	0.0475577
ENST00000482062.1	7.77801	-6.34145	1.59196	-3.98344	6.7926e-05	0.022904
ENST00000546243.5	7.46355	-6.28006	1.6397	-3.83	0.000128143	0.036747
ENST00000262059.8	7.41086	-6.27271	1.63807	-3.82934	0.000128486	0.036747
ENST00000264441.9	26.076	-6.22234	1.43389	-4.33948	1.42819e-05	0.00658318
ENST00000652388.1	67.0728	-6.21109	0.874391	-7.10333	1.21786e-12	4.22151e-09
ENST00000652608.1	100.984	-6.0084	0.839752	-7.15497	8.36897e-13	3.15321e-09
ENST00000621612.4	10.9202	-5.84939	1.56267	-3.74321	0.000181682	0.0492121
ENST00000621875.4	10.9202	-5.84939	1.56267	-3.74321	0.000181682	0.0492121
ENST00000618378.4	10.9202	-5.84939	1.56267	-3.74321	0.000181682	0.0492121
ENST00000619842.4	10.9202	-5.84939	1.56267	-3.74321	0.000181682	0.0492121
ENST00000615453.4	10.9202	-5.84939	1.56267	-3.74321	0.000181682	0.0492121
ENST00000613506.4	10.9202	-5.84939	1.56267	-3.74321	0.000181682	0.0492121
ENST00000617676.4	59.9473	-5.40436	0.786682	-6.86981	6.42875e-12	1.79711e-08
ENST00000627167.2	59.9473	-5.40436	0.786682	-6.86981	6.42875e-12	1.79711e-08
ENST00000405547.7	51.0577	-5.37627	0.970832	-5.5378	3.063e-08	3.31791e-05
ENST00000619487.4	69.3421	-5.17154	1.31067	-3.94571	7.95632e-05	0.0260181
ENST00000359187.4	36.7247	-5.11332	0.782924	-6.53105	6.53081e-11	1.38036e-07
ENST00000549038.5	14.3907	-4.70939	1.15998	-4.05991	4.90927e-05	0.0175073
ENST00000560549.5	21.0304	-4.58769	1.17914	-3.89071	9.9952e-05	0.0304987
ENST00000616103.1	68.6696	-4.48553	1.05392	-4.25605	2.08071e-05	0.00888229
ENST00000646608.1	61.266	-4.17556	0.780202	-5.35189	8.70386e-08	8.57112e-05
ENST00000650617.1	185.033	-3.97984	0.512135	-7.77108	7.78201e-15	4.82035e-11
ENST00000259895.9	144.113	-3.47151	0.469351	-7.39639	1.39932e-13	6.7368e-10
ENST00000557722.5	21.2837	-2.36908	0.606212	-3.90801	9.30606e-05	0.0289289
ENST00000443236.6	404.093	-2.34489	0.174606	-13.4296	4.0549e-41	1.75695e-36
ENST00000554871.5	20.9104	-2.32869	0.591561	-3.93652	8.26715e-05	0.0267319
ENST00000422945.6	71.7497	-2.28968	0.547574	-4.1815	2.89591e-05	0.0116182
ENST00000553709.5	109.602	-1.98134	0.500994	-3.95482	7.65919e-05	0.0252369
ENST00000397958.5	156.993	-1.77644	0.375315	-4.73319	2.21018e-06	0.0013879
ENST00000643469.1	138.143	-1.74314	0.413944	-4.21104	2.54192e-05	0.0105903
ENST00000558189.1	107.049	-1.70333	0.353608	-4.81698	1.45745e-06	0.000956816
ENST00000536260.5	157.552	-1.50152	0.304124	-4.93719	7.92561e-07	0.000577157
ENST00000616178.4	132.635	-1.49732	0.386934	-3.86971	0.000108966	0.0325472
ENST00000632789.1	47.5182	-1.44424	0.378279	-3.81793	0.000134577	0.0382125
ENST00000619326.1	47.5182	-1.44424	0.378279	-3.81793	0.000134577	0.0382125
ENST00000269217.10	155.03	-1.38323	0.295009	-4.68876	2.74866e-06	0.00168932
ENST00000519273.6	225.988	-1.22132	0.202022	-6.04549	1.48958e-09	2.35871e-06
ENST00000558264.5	81.9734	-1.17581	0.270755	-4.34273	1.40723e-05	0.00653409
ENST00000411767.7	343.417	-1.15501	0.193261	-5.97645	2.28052e-09	3.34958e-06
ENST00000344300.3	93.1699	-1.13423	0.287008	-3.9519	7.75343e-05	0.0254506
ENST00000370060.6	140.824	-1.06422	0.239209	-4.44893	8.63001e-06	0.00439918
ENST00000261658.7	579.074	-1.03699	0.206269	-5.02736	4.97272e-07	0.0003796
ENST00000374782.7	106.597	1.06824	0.26451	4.03855	5.37821e-05	0.018869
ENST00000360271.3	156.08	1.08924	0.209824	5.19121	2.0893e-07	0.000175629
ENST00000340908.8	278.766	1.13519	0.203252	5.58513	2.33522e-08	2.73467e-05
ENST00000569464.5	73.2039	1.20461	0.290858	4.14157	3.44937e-05	0.0131681
ENST00000467529.5	53.7192	1.26201	0.332832	3.79172	0.000149605	0.0422295
ENST00000263512.5	638.322	1.3405	0.195694	6.85002	7.384e-12	1.99963e-08
ENST00000520637.2	77.8138	1.36315	0.31107	4.38214	1.17517e-05	0.0056264
ENST00000483359.5	55.1352	1.55946	0.401257	3.88644	0.000101723	0.0309302
ENST00000343817.9	129.424	1.5892	0.279813	5.67952	1.35075e-08	1.62575e-05
ENST00000648469.1	632.574	1.59998	0.380533	4.20458	2.61567e-05	0.0108454
ENST00000244546.4	54.0255	1.87242	0.443257	4.22422	2.3977e-05	0.0100864
ENST00000461038.5	171.442	1.90105	0.402794	4.71967	2.36232e-06	0.00147276
ENST00000541043.5	144.33	1.9365	0.429409	4.50969	6.49225e-06	0.00345157
ENST00000570101.5	42.637	2.00539	0.51499	3.89403	9.85907e-05	0.0302967
ENST00000538171.5	47.589	2.18364	0.511815	4.26647	1.98593e-05	0.00851962
ENST00000267079.6	78.9191	2.31172	0.479307	4.82305	1.4138e-06	0.000935247
ENST00000455645.5	59.3082	2.94068	0.765167	3.84319	0.000121446	0.0354353
ENST00000632872.1	71.5419	3.56675	0.894996	3.98521	6.74197e-05	0.0228221
ENST00000374651.8	50.1489	3.57491	0.804575	4.44323	8.86176e-06	0.00446478
ENST00000372359.10	39.1786	3.97409	0.833721	4.76669	1.87274e-06	0.00120213
ENST00000434248.6	61.6616	4.63944	0.50957	9.10461	8.65758e-20	8.3361e-16
ENST00000625684.3	61.6616	4.63944	0.50957	9.10461	8.65758e-20	8.3361e-16
ENST00000651564.1	315.429	4.93988	0.496813	9.94312	2.70224e-23	3.90284e-19
ENST00000608210.5	20.4073	5.32562	1.20527	4.4186	9.93438e-06	0.00491939
ENST00000648565.1	13.7229	5.39621	1.4088	3.83036	0.000127957	0.036747
ENST00000296468.8	23.3279	5.61865	1.18471	4.74265	2.1094e-06	0.00134042
ENST00000645534.1	33.1621	5.67111	0.926596	6.12037	9.33568e-10	1.5863e-06
ENST00000632431.3	33.1621	5.67111	0.926596	6.12037	9.33568e-10	1.5863e-06
ENST00000616552.4	83.1669	6.20423	1.08905	5.69693	1.21985e-08	1.53203e-05
ENST00000530676.5	7.28303	6.36786	1.62191	3.92615	8.6316e-05	0.0274999
ENST00000422380.5	7.35174	6.38381	1.6451	3.8805	0.000104243	0.0315858
ENST00000581339.1	7.36928	6.38396	1.63052	3.9153	9.02901e-05	0.0284522
ENST00000327925.5	7.91972	6.48947	1.73612	3.73792	0.000185551	0.0498712
ENST00000611938.4	8.07693	6.51576	1.59994	4.07251	4.65083e-05	0.0169058
ENST00000530181.5	8.1923	6.53702	1.57807	4.14242	3.43659e-05	0.0131681
ENST00000372886.6	8.20675	6.54182	1.62359	4.02924	5.59577e-05	0.0193967
ENST00000413800.5	16.6528	6.58628	1.35593	4.85738	1.18948e-06	0.000799054
ENST00000443128.6	8.60908	6.60792	1.6228	4.07193	4.66256e-05	0.0169058
ENST00000374597.3	8.70363	6.62457	1.59867	4.1438	3.41595e-05	0.0131564
ENST00000374721.7	9.10072	6.69012	1.6751	3.99387	6.5003e-05	0.0221773
ENST00000399107.5	9.2144	6.70532	1.64536	4.0753	4.59552e-05	0.0168033
ENST00000409231.7	9.2719	6.71439	1.71935	3.9052	9.41476e-05	0.0290343
ENST00000574547.5	9.41095	6.73618	1.75483	3.83865	0.000123713	0.0358554
ENST00000645274.1	9.93466	6.81552	1.67774	4.06232	4.85881e-05	0.0175073
ENST00000649752.1	10.6515	6.9156	1.52453	4.53623	5.72699e-06	0.00314107
ENST00000533293.2	10.7424	6.92877	1.52994	4.52879	5.93236e-06	0.00321304
ENST00000644309.2	10.7424	6.92877	1.52994	4.52879	5.93236e-06	0.00321304
ENST00000542935.5	10.9115	6.95123	1.48537	4.6798	2.87158e-06	0.00174018
ENST00000594948.5	11.202	6.98807	1.49121	4.68619	2.78342e-06	0.00169863
ENST00000393852.8	11.5842	7.03669	1.64855	4.26843	1.96858e-05	0.00848722
ENST00000561790.1	12.4868	7.14858	1.58908	4.49856	6.84158e-06	0.0035932
ENST00000530004.5	12.5867	7.15471	1.60461	4.45885	8.24003e-06	0.00425038
ENST00000492526.5	26.5567	7.26427	1.71123	4.24507	2.18529e-05	0.009283
ENST00000530866.5	13.6483	7.27441	1.42504	5.10471	3.31308e-07	0.000265838
ENST00000553535.2	15.1747	7.42622	1.7102	4.3423	1.41e-05	0.00653409
ENST00000447185.5	15.195	7.42933	1.4015	5.30097	1.15187e-07	0.000107332
ENST00000563206.5	15.3813	7.44603	1.61892	4.59939	4.23721e-06	0.00243171
ENST00000336184.6	16.7108	7.56477	1.44269	5.24353	1.57533e-07	0.000138545
ENST00000492643.5	17.175	7.604	1.42759	5.32648	1.00137e-07	9.64184e-05
ENST00000325464.6	18.1115	7.68259	1.51085	5.08495	3.67728e-07	0.000289696
ENST00000482468.6	18.4513	7.70794	1.47184	5.23693	1.63266e-07	0.000141483
ENST00000304338.8	36.1664	7.71155	1.99126	3.87269	0.000107639	0.0323301
ENST00000482343.5	18.8108	7.73577	1.4604	5.29701	1.17712e-07	0.000108518
ENST00000313860.11	19.2694	7.77076	1.70154	4.56689	4.95016e-06	0.00276755
ENST00000437464.1	19.7324	7.80599	1.35392	5.76548	8.14271e-09	1.08559e-05
ENST00000367441.1	20.14	7.83623	1.36283	5.74997	8.92615e-09	1.15451e-05
ENST00000556422.5	21.5219	7.92899	1.67218	4.74172	2.1191e-06	0.00134042
ENST00000397382.8	23.092	8.0308	1.58752	5.05871	4.22106e-07	0.000329539
ENST00000551709.2	23.0858	8.0332	1.44668	5.55286	2.81027e-08	3.12221e-05
ENST00000454571.2	23.7712	8.07341	1.94536	4.15009	3.32338e-05	0.0129147
ENST00000640583.1	25.5395	8.1772	1.34571	6.07652	1.22821e-09	2.00819e-06
ENST00000610726.4	26.0668	8.20852	1.3409	6.12164	9.26191e-10	1.5863e-06
ENST00000540243.5	27.9085	8.30483	1.336	6.2162	5.0934e-10	9.1955e-07
ENST00000337000.12	28.1708	8.31907	1.50568	5.52511	3.29275e-08	3.52275e-05
ENST00000540849.5	28.9798	8.36101	1.43887	5.81081	6.21721e-09	8.55191e-06
ENST00000636667.1	31.4818	8.47794	1.40255	6.04469	1.49702e-09	2.35871e-06
ENST00000409556.5	32.2381	8.51273	1.49215	5.70499	1.16347e-08	1.48271e-05
ENST00000442742.7	33.1587	8.5555	1.78815	4.78456	1.71364e-06	0.00110821
ENST00000602022.5	33.984	8.58954	1.51472	5.67073	1.42189e-08	1.68792e-05
ENST00000617214.2	35.0916	8.63612	1.27473	6.77484	1.2454e-11	3.2466e-08
ENST00000595635.5	41.0129	8.85997	1.39046	6.37198	1.86599e-10	3.51528e-07
ENST00000615946.4	41.2296	8.86743	1.31943	6.72064	1.80934e-11	4.23768e-08
ENST00000589005.5	43.5072	8.94516	1.34371	6.65708	2.79323e-11	6.36988e-08
ENST00000360768.5	44.04	8.96492	1.30185	6.88628	5.72716e-12	1.71139e-08
ENST00000588871.5	49.4306	9.12925	1.32346	6.89799	5.2742e-12	1.63233e-08
ENST00000396388.3	51.9082	9.20076	1.24849	7.36951	1.71258e-13	7.81098e-10
ENST00000651280.1	60.9816	9.43284	1.24729	7.56264	3.94978e-14	2.28187e-10
ENST00000538028.1	61.2653	9.43906	1.31341	7.1867	6.63771e-13	2.61459e-09
ENST00000328354.10	72.8959	9.6903	1.39192	6.96182	3.35905e-12	1.0781e-08

## Sheet: DARPP-32 knockdown +E2
ensembl_transcript_ID_version	baseMean	log2FoldChange	lfcSE	stat	pvalue	padj
ENST00000527613.5	15.3369	-21.7126	3.9102	-5.55282	2.81104e-08	2.21597e-05
ENST00000400345.8	15.1067	-21.6917	3.91025	-5.5474	2.89949e-08	2.21597e-05
ENST00000598245.2	15.0685	-21.6893	3.91026	-5.54676	2.91005e-08	2.21597e-05
ENST00000415942.5	14.8837	-21.672	3.9103	-5.54229	2.98544e-08	2.21597e-05
ENST00000394601.8	14.8821	-21.6716	3.9103	-5.54218	2.98722e-08	2.21597e-05
ENST00000621279.2	14.6675	-21.6535	3.91036	-5.53748	3.06854e-08	2.21597e-05
ENST00000394201.8	14.6382	-21.6501	3.91036	-5.53659	3.08416e-08	2.21597e-05
ENST00000373489.10	14.4251	-21.6286	3.91041	-5.53103	3.18347e-08	2.23413e-05
ENST00000373609.1	14	-21.1412	3.91052	-5.40623	6.43657e-08	4.13269e-05
ENST00000375258.8	67.4386	-9.73982	1.23412	-7.89211	2.97111e-15	8.96591e-11
ENST00000593035.5	44.3949	-9.13335	1.30431	-7.00245	2.51522e-12	2.53006e-08
ENST00000439383.5	43.929	-9.11409	1.33613	-6.82127	9.0241e-12	6.808e-08
ENST00000413150.6	35.0774	-8.78875	1.36634	-6.43231	1.25679e-10	4.68808e-07
ENST00000322008.9	34.0192	-8.75922	1.3381	-6.546	5.90987e-11	2.54775e-07
ENST00000397042.7	29.2986	-8.54307	1.41884	-6.02119	1.73141e-09	2.48804e-06
ENST00000397426.5	29.0191	-8.51977	1.34264	-6.34553	2.21654e-10	6.68885e-07
ENST00000552823.5	26.7225	-8.40249	1.46062	-5.75271	8.78246e-09	9.81586e-06
ENST00000434715.7	23.8346	-8.24216	1.4166	-5.81826	5.94626e-09	7.47668e-06
ENST00000269209.7	23.7622	-8.23423	1.39587	-5.89901	3.65687e-09	5.01607e-06
ENST00000262482.10	22.7903	-8.18005	1.44557	-5.6587	1.52527e-08	1.50761e-05
ENST00000303622.13	22.0741	-8.12058	1.43445	-5.66111	1.50398e-08	1.50761e-05
ENST00000482016.6	21.9241	-8.11339	1.44255	-5.62432	1.86242e-08	1.75632e-05
ENST00000271620.8	21.8539	-8.11239	1.39128	-5.83086	5.51409e-09	7.23473e-06
ENST00000369649.8	20.1567	-7.99038	1.50537	-5.30791	1.10888e-07	6.82914e-05
ENST00000376451.4	19.611	-7.95294	1.42372	-5.58604	2.323e-08	2.12428e-05
ENST00000591608.1	19.2791	-7.9296	1.42647	-5.55891	2.71463e-08	2.21597e-05
ENST00000554913.5	18.0386	-7.83511	1.4639	-5.3522	8.68905e-08	5.4627e-05
ENST00000393349.2	17.3187	-7.77245	1.4986	-5.18646	2.14326e-07	0.000117595
ENST00000481941.5	16.6698	-7.72377	1.4685	-5.25964	1.44334e-07	8.54035e-05
ENST00000309957.2	16.5854	-7.70981	1.51393	-5.09259	3.53206e-07	0.000181964
ENST00000382871.3	15.3844	-7.60651	1.49784	-5.07831	3.8081e-07	0.000191528
ENST00000379593.1	15.1217	-7.58115	1.50191	-5.04768	4.47212e-07	0.000221238
ENST00000002829.8	14.7901	-7.54705	1.5165	-4.97663	6.46993e-07	0.000295823
ENST00000265990.11	14.6778	-7.53346	1.57541	-4.78191	1.73637e-06	0.000710818
ENST00000374574.2	14.4495	-7.52591	1.62438	-4.63309	3.60246e-06	0.00126409
ENST00000355765.10	14.5623	-7.52273	1.52381	-4.93678	7.94238e-07	0.000357727
ENST00000376156.7	13.9151	-7.46631	1.55004	-4.81684	1.4585e-06	0.000619904
ENST00000617928.5	13.5436	-7.4269	1.62225	-4.57815	4.69097e-06	0.00157288
ENST00000436088.6	13.5412	-7.4252	1.55302	-4.78114	1.74307e-06	0.000710818
ENST00000562583.5	13.4875	-7.42324	1.5626	-4.75056	2.0285e-06	0.000794987
ENST00000509122.5	13.4758	-7.41879	1.66394	-4.45858	8.2506e-06	0.00259352
ENST00000262133.11	13.5107	-7.41804	1.55295	-4.77675	1.78151e-06	0.000713248
ENST00000456252.7	13.4963	-7.41762	1.53635	-4.82807	1.37865e-06	0.000594336
ENST00000252011.8	13.2256	-7.38104	1.61052	-4.58301	4.58329e-06	0.00155405
ENST00000477049.1	12.7519	-7.32997	1.62341	-4.51518	6.32632e-06	0.0020751
ENST00000337132.10	12.5196	-7.30999	1.57396	-4.64433	3.41176e-06	0.00122567
ENST00000534070.5	12.4369	-7.29775	1.60237	-4.55436	5.25464e-06	0.00174252
ENST00000483552.1	12.1501	-7.27335	1.62284	-4.48187	7.39906e-06	0.00237533
ENST00000442437.2	11.7296	-7.22764	1.6409	-4.40467	1.05943e-05	0.00316538
ENST00000473651.5	11.8792	-7.22685	1.6747	-4.31529	1.5939e-05	0.00449525
ENST00000536926.5	11.3963	-7.17286	1.65278	-4.33987	1.42565e-05	0.00409731
ENST00000219821.9	11.1987	-7.14936	1.63398	-4.37542	1.212e-05	0.00355093
ENST00000426871.1	10.9549	-7.11561	1.63123	-4.36213	1.28804e-05	0.00373741
ENST00000434050.5	10.8572	-7.10325	1.69315	-4.19528	2.72535e-05	0.00706142
ENST00000406895.3	10.5614	-7.06174	1.64279	-4.29864	1.71851e-05	0.0048018
ENST00000263036.9	10.4812	-7.05031	1.64996	-4.27301	1.92851e-05	0.00533914
ENST00000085068.7	10.4057	-7.04688	1.65405	-4.26037	2.04091e-05	0.00559896
ENST00000354410.9	10.2683	-7.02817	1.67255	-4.20207	2.64491e-05	0.00694047
ENST00000563683.5	10.2551	-7.02085	1.80552	-3.88854	0.000100847	0.0204246
ENST00000233623.9	9.83741	-6.96155	1.68173	-4.13951	3.48055e-05	0.00847037
ENST00000342350.9	9.82585	-6.959	1.67725	-4.14906	3.33848e-05	0.00820296
ENST00000361818.9	9.86249	-6.95793	1.84026	-3.78095	0.000156234	0.0273448
ENST00000536502.5	9.71014	-6.94018	1.73103	-4.00927	6.09076e-05	0.0132231
ENST00000343823.10	9.59734	-6.92737	1.74342	-3.97344	7.08425e-05	0.015055
ENST00000536133.2	9.46364	-6.91676	1.7904	-3.86324	0.000111891	0.0217365
ENST00000585675.5	9.51513	-6.91393	1.69172	-4.08691	4.37151e-05	0.0101322
ENST00000317168.10	9.27461	-6.88018	1.7209	-3.99802	6.38757e-05	0.0137684
ENST00000212015.11	8.94212	-6.81638	1.77607	-3.83789	0.000124096	0.0232598
ENST00000530446.5	8.62132	-6.77955	1.81349	-3.7384	0.000185198	0.0305768
ENST00000652337.1	32.2134	-6.77888	1.21941	-5.55916	2.71079e-08	2.21597e-05
ENST00000524800.5	8.53744	-6.76222	1.75841	-3.84565	0.000120233	0.0228193
ENST00000518039.1	8.46244	-6.75206	1.81496	-3.72022	0.000199046	0.0321208
ENST00000423100.5	8.5043	-6.74599	1.79783	-3.75229	0.000175223	0.0294223
ENST00000543588.2	8.15731	-6.69159	1.79011	-3.73809	0.000185425	0.0305768
ENST00000372226.1	7.9095	-6.6474	1.78094	-3.73252	0.000189575	0.0309233
ENST00000515687.5	7.7621	-6.62443	1.81368	-3.65248	0.000259723	0.0389934
ENST00000553716.5	7.68243	-6.60467	1.79666	-3.67608	0.000236844	0.0364655
ENST00000358678.7	22.8012	-6.27451	1.32693	-4.7286	2.26074e-06	0.000863573
ENST00000374935.7	27.5027	-6.03482	1.06576	-5.66246	1.49214e-08	1.50761e-05
ENST00000325674.11	17.0848	-5.84592	1.32343	-4.41724	9.99681e-06	0.00301674
ENST00000339298.2	28.9145	-5.6042	0.97148	-5.76873	7.98715e-09	9.27032e-06
ENST00000308639.13	23.9474	-4.96951	1.11165	-4.47041	7.80706e-06	0.00247993
ENST00000397712.7	14.3659	-4.71365	1.28462	-3.66928	0.000243236	0.0372596
ENST00000591295.5	26.0087	-4.59128	0.995475	-4.61216	3.98515e-06	0.0013823
ENST00000379704.7	23.3029	-4.55028	1.09679	-4.14871	3.34349e-05	0.00820296
ENST00000485081.5	24.0742	-4.24174	1.03678	-4.09127	4.2901e-05	0.0100358
ENST00000310513.10	34.4004	-4.00975	0.763737	-5.25016	1.51964e-07	8.81886e-05
ENST00000262960.13	17.7281	-4.00103	1.02715	-3.89528	9.80852e-05	0.0199994
ENST00000519088.5	22.1493	-3.74379	1.02313	-3.65914	0.000253064	0.0383527
ENST00000622829.4	33.658	-3.53318	0.679149	-5.20236	1.96776e-07	0.00011204
ENST00000631598.1	21.7817	-3.34315	0.872614	-3.8312	0.000127522	0.0236087
ENST00000539409.5	21.7817	-3.34315	0.872614	-3.8312	0.000127522	0.0236087
ENST00000375812.8	34.3876	-2.85755	0.764771	-3.73648	0.000186616	0.0306061
ENST00000278968.10	67.4615	-2.23194	0.56464	-3.95285	7.72269e-05	0.0160722
ENST00000349496.11	125.746	-2.0342	0.305615	-6.65608	2.81235e-11	1.41447e-07
ENST00000329236.8	45.8463	-1.89051	0.525465	-3.59778	0.000320943	0.0472444
ENST00000357790.5	58.682	-1.83247	0.480879	-3.81067	0.000138591	0.0250434
ENST00000481445.1	289.658	-1.664	0.272807	-6.09956	1.0636e-09	2.1123e-06
ENST00000335972.11	115.949	-1.56558	0.386031	-4.05558	5.00102e-05	0.0113471
ENST00000566605.5	79.3762	-1.53504	0.347069	-4.42286	9.74021e-06	0.00296899
ENST00000578112.6	85.78	-1.44888	0.342438	-4.23108	2.32569e-05	0.00621082
ENST00000529460.1	96.1699	-1.25261	0.295919	-4.23294	2.30652e-05	0.00621082
ENST00000258772.9	120.334	-1.2261	0.330659	-3.70804	0.000208872	0.0331878
ENST00000615544.4	268.93	-1.2208	0.292453	-4.17436	2.98825e-05	0.00757786
ENST00000351328.8	268.649	-1.18846	0.24133	-4.9246	8.45347e-07	0.000375148
ENST00000264108.5	112.881	-1.08478	0.282011	-3.84657	0.000119782	0.0228193
ENST00000260379.11	11249.8	-1.01343	0.165609	-6.11939	9.39364e-10	2.1123e-06
ENST00000591811.1	118.112	1.06036	0.277254	3.82451	0.00013103	0.0239643
ENST00000579649.5	158.085	1.16278	0.300307	3.87196	0.000107962	0.0215426
ENST00000397821.8	116.17	1.24646	0.297922	4.18385	2.86617e-05	0.00732986
ENST00000357742.9	124.248	1.29433	0.320798	4.03473	5.46645e-05	0.0121295
ENST00000504880.5	128.474	1.39358	0.371432	3.7519	0.000175498	0.0294223
ENST00000481916.6	86.8256	1.66908	0.431441	3.86861	0.000109459	0.0215426
ENST00000603232.6	51.6177	1.77418	0.488788	3.62975	0.000283694	0.0421726
ENST00000525876.1	45.1773	2.09449	0.542303	3.86221	0.000112367	0.0217365
ENST00000420428.7	61.6852	2.22429	0.544437	4.08549	4.39844e-05	0.0101322
ENST00000405737.2	38.5346	2.39851	0.607834	3.946	7.94693e-05	0.0164256
ENST00000504652.5	31.78	2.57087	0.648379	3.96507	7.33733e-05	0.0154838
ENST00000645222.2	39.0935	3.28784	0.80698	4.07425	4.6163e-05	0.0105535
ENST00000403734.2	24.4098	3.39021	0.890515	3.80702	0.000140652	0.0252646
ENST00000372059.6	31.3824	3.72986	0.804653	4.63537	3.563e-06	0.00126409
ENST00000416967.1	21.5705	4.33203	1.0745	4.03165	5.53858e-05	0.0121998
ENST00000359428.10	22.3003	4.41083	1.18832	3.71184	0.000205761	0.0330279
ENST00000536119.5	16.585	4.72204	1.24654	3.78811	0.000151797	0.0269458
ENST00000612742.4	85.4581	4.84321	1.2516	3.86963	0.000109002	0.0215426
ENST00000430453.6	19.9674	5.195	1.17005	4.43997	8.9971e-06	0.00277047
ENST00000354147.7	8.84145	6.36111	1.73895	3.65801	0.000254185	0.0383527
ENST00000529655.5	8.89223	6.37603	1.74247	3.6592	0.000253	0.0383527
ENST00000651280.1	9.21575	6.4275	1.76427	3.64315	0.000269321	0.0402342
ENST00000042381.9	9.29784	6.44084	1.71211	3.76193	0.000168609	0.0287464
ENST00000276431.9	9.30269	6.44218	1.75029	3.68063	0.000232657	0.0361902
ENST00000474964.5	9.32314	6.44265	1.70436	3.7801	0.000156763	0.0273448
ENST00000322142.13	9.34351	6.44656	1.71018	3.76952	0.00016356	0.0282042
ENST00000518929.5	9.44251	6.45956	1.79499	3.59867	0.000319852	0.0472444
ENST00000650309.2	112.99	6.46741	1.54197	4.19425	2.7378e-05	0.00706142
ENST00000534026.5	9.52294	6.46942	1.75357	3.68929	0.000224884	0.0351622
ENST00000481240.5	9.54749	6.47405	1.69765	3.81354	0.000136991	0.0249035
ENST00000528062.7	9.68565	6.50101	1.71571	3.7891	0.000151195	0.0269458
ENST00000568313.1	9.89256	6.52632	1.68386	3.87581	0.00010627	0.0213794
ENST00000301717.8	9.8851	6.53105	1.76405	3.7023	0.000213657	0.0337566
ENST00000640181.1	10.0468	6.54825	1.70541	3.83969	0.000123188	0.023234
ENST00000458438.2	10.1029	6.55972	1.74439	3.76047	0.000169592	0.0287515
ENST00000545145.6	10.4003	6.60165	1.75199	3.76809	0.000164504	0.028206
ENST00000615291.3	10.5462	6.62002	1.63903	4.039	5.36803e-05	0.0119993
ENST00000359692.10	10.6848	6.64366	1.7178	3.86754	0.000109937	0.0215426
ENST00000254977.7	10.7799	6.65575	1.67944	3.96308	7.399e-05	0.0155055
ENST00000580301.5	10.9419	6.67426	1.73292	3.85146	0.000117416	0.0225685
ENST00000592514.5	11.0071	6.67826	1.74428	3.82866	0.000128842	0.0237076
ENST00000399528.5	10.952	6.67857	1.64952	4.04878	5.14843e-05	0.0115943
ENST00000562958.6	11.1783	6.70709	1.63571	4.10043	4.12388e-05	0.00979892
ENST00000557389.1	11.4744	6.74008	1.61942	4.16204	3.15419e-05	0.00787029
ENST00000545398.5	11.5007	6.7435	1.63752	4.11812	3.81971e-05	0.00922138
ENST00000295148.9	11.7684	6.78157	1.61119	4.20904	2.56457e-05	0.00678869
ENST00000331373.9	12.0789	6.81786	1.69635	4.01913	5.84136e-05	0.0127735
ENST00000506273.1	12.5663	6.87031	1.65075	4.16193	3.15573e-05	0.00787029
ENST00000368936.5	12.8068	6.90213	1.67737	4.11486	3.87421e-05	0.00927874
ENST00000620384.1	48.0395	6.9396	1.14829	6.04341	1.50887e-09	2.39648e-06
ENST00000535388.2	13.2686	6.94971	1.58048	4.39722	1.09646e-05	0.0032439
ENST00000491660.1	13.405	6.96447	1.60618	4.33605	1.45064e-05	0.00412981
ENST00000353332.9	13.5791	6.98297	1.57263	4.44032	8.98258e-06	0.00277047
ENST00000625998.2	13.7162	6.99849	1.56064	4.48437	7.31303e-06	0.00237296
ENST00000367387.6	14.6735	7.09726	1.5031	4.72176	2.33814e-06	0.000871089
ENST00000616923.5	14.8938	7.11827	1.55289	4.58389	4.56403e-06	0.00155405
ENST00000542754.6	15.2258	7.15405	1.53059	4.67406	2.95307e-06	0.00107367
ENST00000425654.7	15.7682	7.20126	1.50809	4.77509	1.7963e-06	0.000713248
ENST00000589797.5	16.2346	7.24125	1.53338	4.7224	2.33079e-06	0.000871089
ENST00000532449.5	17.2344	7.32823	1.46637	4.99753	5.80694e-07	0.000273806
ENST00000264211.12	17.9966	7.39167	1.45185	5.09122	3.55764e-07	0.000181964
ENST00000389093.7	18.1817	7.4038	1.54073	4.80539	1.54451e-06	0.000647341
ENST00000621829.4	18.1624	7.40589	1.47698	5.01422	5.32485e-07	0.000259174
ENST00000560055.5	18.4053	7.42137	1.52801	4.85688	1.1925e-06	0.000521536
ENST00000347136.10	18.6831	7.44713	1.48725	5.00731	5.51958e-07	0.000264388
ENST00000360862.9	18.781	7.45197	1.43464	5.1943	2.0549e-07	0.000114835
ENST00000409764.5	19.144	7.47711	1.59841	4.67783	2.89922e-06	0.00106695
ENST00000379935.8	19.3738	7.49686	1.45145	5.1651	2.40316e-07	0.000127228
ENST00000251636.10	19.3653	7.49748	1.41758	5.28893	1.23037e-07	7.42578e-05
ENST00000258145.8	19.7782	7.53041	1.4575	5.16665	2.38327e-07	0.000127228
ENST00000650285.1	20.083	7.54791	1.51331	4.98769	6.11048e-07	0.000283686
ENST00000649170.1	22.0766	7.68509	1.39101	5.52481	3.29836e-08	2.26215e-05
ENST00000381591.5	23.2565	7.76574	1.43179	5.4238	5.83449e-08	3.82755e-05
ENST00000399794.6	23.9143	7.80431	1.37981	5.65608	1.54872e-08	1.50761e-05
ENST00000649865.1	25.8623	7.9129	1.45475	5.43936	5.34716e-08	3.5858e-05
ENST00000552342.5	56.1534	8.06311	1.2567	6.41609	1.39817e-10	4.68808e-07
ENST00000273179.10	28.8128	8.06888	1.39234	5.79519	6.82432e-09	8.2375e-06
ENST00000458464.3	29.1855	8.0898	1.32611	6.10038	1.05817e-09	2.1123e-06
ENST00000340107.8	29.2723	8.09546	1.33263	6.07479	1.24149e-09	2.1123e-06
ENST00000394123.7	30.6884	8.1616	1.32704	6.15024	7.73647e-10	1.94553e-06
ENST00000395799.8	31.5528	8.20437	1.34931	6.08043	1.19858e-09	2.1123e-06
ENST00000477256.5	32.213	8.22981	1.35528	6.07242	1.25994e-09	2.1123e-06
ENST00000631604.1	34.9126	8.34903	1.34909	6.18864	6.06866e-10	1.66485e-06
ENST00000453551.6	44.9746	8.71498	1.30622	6.67192	2.52484e-11	1.41447e-07
ENST00000515059.5	55.2236	9.00885	1.2838	7.01735	2.26111e-12	2.53006e-08
ENST00000547379.6	80.6024	9.55558	1.58549	6.0269	1.6713e-09	2.48804e-06

## Sheet: DARPP-32 knockdown +PKAi
ensembl_transcript_ID_version	baseMean	log2FoldChange	lfcSE	stat	pvalue	padj
ENST00000627384.2	56.621	3.0546	0.655615	4.65913	3.17544e-06	0.00265043
ENST00000495585.1	23.7823	7.98342	1.65096	4.83563	1.32727e-06	0.00138478
ENST00000366603.6	14.5785	7.27934	1.40952	5.16443	2.41179e-07	0.000335507
ENST00000292291.10	8.36965	6.47933	1.66562	3.89005	0.000100222	0.0390375
ENST00000465923.5	27.7498	-8.26648	1.3715	-6.02733	1.66694e-09	4.86969e-06
ENST00000547321.5	53.9684	2.11675	0.505595	4.18665	2.83103e-05	0.0143417
ENST00000289656.3	175.091	-1.32007	0.245414	-5.37894	7.49244e-08	0.000123894
ENST00000593946.5	88.22	1.45127	0.334203	4.34248	1.40885e-05	0.00818246
ENST00000261173.6	39.6704	6.27893	0.987356	6.35934	2.02627e-10	7.35792e-07
ENST00000366544.5	35.0249	-5.71457	0.912461	-6.26281	3.7811e-10	1.22732e-06
ENST00000395104.5	57.1637	9.25002	1.26081	7.33656	2.19161e-13	1.74611e-09
ENST00000371210.1	9.74497	-5.7676	1.49556	-3.85648	0.000115033	0.0438326
ENST00000613680.4	478.644	1.91951	0.400886	4.78817	1.68312e-06	0.00171521
ENST00000320547.7	240.718	-11.3836	2.46811	-4.61229	3.98256e-06	0.00308877
ENST00000636743.1	26.3971	8.13504	1.44533	5.6285	1.8178e-08	3.62073e-05
ENST00000539115.5	32.3974	8.4299	1.3115	6.42769	1.29554e-10	5.97587e-07
ENST00000637886.1	35.3373	8.55554	1.27364	6.71738	1.85018e-11	1.081e-07
ENST00000411976.2	7.74766	-6.42665	1.59637	-4.02579	5.67838e-05	0.0246363
ENST00000461831.1	11.9143	6.98937	1.63794	4.26717	1.97965e-05	0.010579
ENST00000587337.1	8.83842	6.55689	1.63703	4.00536	6.19222e-05	0.026344
ENST00000635758.2	21.7875	7.85937	1.87934	4.18198	2.88979e-05	0.0144721
ENST00000622615.1	75.2583	4.60127	0.629192	7.31298	2.61281e-13	1.90822e-09
ENST00000483817.3	8.67439	6.53082	1.61625	4.04072	5.32884e-05	0.0239497
ENST00000617618.4	55.0681	-5.61528	1.21188	-4.63353	3.59491e-06	0.00286417
ENST00000599177.5	17.4554	-7.60005	1.51499	-5.01657	5.2603e-07	0.000662587
ENST00000353278.8	11.9178	6.98775	1.47043	4.75217	2.01247e-06	0.00200424
ENST00000358525.9	13.4511	-7.22052	1.46006	-4.94534	7.60097e-07	0.000872975
ENST00000519503.5	10.8656	6.85479	1.63907	4.18213	2.88796e-05	0.0144721
ENST00000643737.1	11.4968	6.93766	1.56828	4.42375	9.7001e-06	0.00616027
ENST00000400060.8	42.1895	8.81273	1.35384	6.50945	7.54269e-11	3.67245e-07
ENST00000611938.4	22.9128	7.93067	1.33928	5.9216	3.18831e-09	8.46738e-06
ENST00000304567.10	469.665	3.081	0.57344	5.37284	7.75052e-08	0.000125788
ENST00000422563.6	14.2777	-7.30681	1.68254	-4.34272	1.40729e-05	0.00818246
ENST00000585392.2	224.049	-1.04772	0.184669	-5.67351	1.39904e-08	3.06529e-05
ENST00000571430.5	176.835	6.74776	1.68173	4.0124	6.01043e-05	0.0258213
ENST00000508301.5	117.78	1.99629	0.48122	4.14839	3.34816e-05	0.0162118
ENST00000444458.5	10.8893	-6.91543	1.52058	-4.54789	5.41868e-06	0.003769
ENST00000589631.5	22.0035	-7.92954	1.69213	-4.68613	2.78425e-06	0.00254179
ENST00000402194.6	54.7446	-5.2291	1.30789	-3.99812	6.38463e-05	0.0269014
ENST00000349314.6	23.4473	-8.02228	1.38598	-5.78815	7.11679e-09	1.60708e-05
ENST00000611957.4	1218.22	-1.79902	0.306423	-5.87103	4.33088e-09	1.08445e-05
ENST00000321464.6	11.0954	6.88405	1.75154	3.93029	8.48441e-05	0.0334943
ENST00000621957.4	36.3585	8.59752	1.35148	6.36158	1.99688e-10	7.35792e-07
ENST00000621413.4	94.4442	1.5463	0.276394	5.59454	2.21207e-08	4.21447e-05
ENST00000402711.6	19.1779	-7.73146	1.49193	-5.18217	2.19316e-07	0.000310014
ENST00000511049.5	14.2426	6.2665	1.39678	4.48641	7.24343e-06	0.0048092
ENST00000421756.5	15.7178	7.38571	1.80659	4.0882	4.34737e-05	0.0198439
ENST00000573719.1	11.2716	6.90974	1.51832	4.55092	5.3411e-06	0.00376762
ENST00000615877.4	13.1292	7.12608	1.52719	4.66614	3.06904e-06	0.00261136
ENST00000440628.5	22.7632	-3.04144	0.674017	-4.51241	6.40937e-06	0.0043209
ENST00000471751.5	11.8688	6.9828	1.5202	4.59334	4.36218e-06	0.00321262
ENST00000491546.5	13.7879	-7.25614	1.51008	-4.80513	1.54655e-06	0.00159458
ENST00000538260.5	27.6396	8.2024	1.78547	4.59397	4.34887e-06	0.00321262
ENST00000394083.6	30.3196	-6.54472	1.37098	-4.77377	1.8081e-06	0.0018214
ENST00000536937.5	104.898	1.48325	0.300996	4.92782	8.31528e-07	0.00092247
ENST00000345714.8	30.0844	-8.38159	1.44142	-5.81481	6.07021e-09	1.43782e-05
ENST00000427363.6	13.0552	6.13682	1.56135	3.93045	8.47863e-05	0.0334943
ENST00000295571.9	18.621	7.63063	1.51671	5.03105	4.87801e-07	0.00062981
ENST00000652185.1	48.3994	4.54298	1.01613	4.47086	7.79053e-06	0.00513355
ENST00000637526.1	88.2424	-9.93488	1.23175	-8.06564	7.28556e-16	1.59627e-11
ENST00000541118.1	18.8662	7.65063	1.45341	5.26393	1.4101e-07	0.00021681
ENST00000619412.4	32.2606	-8.48524	1.51551	-5.59894	2.1567e-08	4.20028e-05
ENST00000572490.1	20.5937	-7.83709	1.34208	-5.83951	5.23553e-09	1.27456e-05
ENST00000509980.5	11.7389	6.96659	1.481	4.70397	2.55152e-06	0.00237889
ENST00000381486.7	33.9409	8.49768	1.27409	6.66961	2.56486e-11	1.4049e-07
ENST00000234142.9	57.1224	-4.59542	0.607116	-7.56926	3.75357e-14	4.69946e-10
ENST00000519547.5	9.81956	6.7101	1.5224	4.40759	1.04526e-05	0.00659039
ENST00000409419.5	14.615	-7.34342	1.77931	-4.12712	3.67332e-05	0.0175918
ENST00000430453.6	8.75874	-6.60191	1.55844	-4.23622	2.27311e-05	0.0119291
ENST00000545201.6	10.8456	-6.91166	1.48064	-4.66802	3.04121e-06	0.00261136
ENST00000567133.1	13.7798	-7.25202	1.57804	-4.5956	4.31512e-06	0.00321262
ENST00000645927.1	9.04115	-6.64956	1.62547	-4.09086	4.29785e-05	0.0198395
ENST00000265854.11	28.8242	8.26172	1.29696	6.37007	1.88947e-10	7.35792e-07
ENST00000394309.7	97.7795	1.43357	0.366085	3.91594	9.00511e-05	0.0353905
ENST00000639899.1	32.6889	8.443	1.52068	5.55212	2.82224e-08	5.26257e-05
ENST00000613129.4	56.621	3.0546	0.655615	4.65913	3.17544e-06	0.00265043
ENST00000500268.6	18.0367	7.58701	1.75013	4.33511	1.45689e-05	0.00834524
ENST00000498107.5	419.043	-1.57676	0.286451	-5.50446	3.70302e-08	6.62312e-05
ENST00000370247.7	10.9406	-6.92313	1.47897	-4.68106	2.85393e-06	0.00257854
ENST00000613071.1	75.4099	-2.72384	0.575535	-4.73271	2.21545e-06	0.00213365
ENST00000643683.1	107.226	-10.2174	1.34218	-7.61256	2.68729e-14	3.92523e-10
ENST00000263512.5	551.364	-1.22179	0.248369	-4.91924	8.68789e-07	0.000951759
ENST00000539049.5	9.02441	6.58788	1.57866	4.17309	3.00501e-05	0.0149636
ENST00000300433.7	14.4711	7.26827	1.74984	4.15367	3.27178e-05	0.0159299
ENST00000392339.5	48.7472	-8.11235	1.50215	-5.40049	6.64603e-08	0.000112011
ENST00000642687.1	12.3576	7.0416	1.51414	4.65056	3.31038e-06	0.002737
ENST00000403542.6	83.0801	9.78973	1.50368	6.51052	7.48919e-11	3.67245e-07
ENST00000331029.11	44.688	8.89516	1.93618	4.59418	4.34458e-06	0.00321262
ENST00000306560.1	812.04	1.10888	0.174518	6.35392	2.09891e-10	7.35792e-07
ENST00000475336.5	11.6013	6.94786	1.55691	4.46259	8.09759e-06	0.00529607
ENST00000317287.5	148.176	2.29609	0.442667	5.18695	2.13768e-07	0.000307126
ENST00000509013.2	22.1904	-7.94453	1.37275	-5.78733	7.15155e-09	1.60708e-05
ENST00000504174.5	13.4471	7.16447	1.43346	4.99804	5.7917e-07	0.000695322
ENST00000337920.8	17.2989	-7.58498	1.4126	-5.36951	7.89488e-08	0.000125801
ENST00000422643.5	136.188	2.06071	0.407915	5.0518	4.37657e-07	0.000581156
ENST00000440567.7	40.2495	8.7448	1.47137	5.94329	2.79359e-09	7.65095e-06
ENST00000550557.1	170.422	1.03231	0.232229	4.44523	8.77969e-06	0.00561644
ENST00000554228.5	35.8199	2.59588	0.517864	5.01268	5.36783e-07	0.000662587
ENST00000645742.1	71.6927	-5.99165	0.968983	-6.18344	6.27189e-10	1.9631e-06
ENST00000614499.4	120.021	3.58537	0.820058	4.3721	1.2306e-05	0.0074379
ENST00000544401.2	10.2809	6.77606	1.55238	4.36495	1.27152e-05	0.00763262
ENST00000405576.5	13.2942	-7.20537	1.56592	-4.60136	4.19746e-06	0.00321262
ENST00000602677.5	68.8841	-3.9512	0.832689	-4.74511	2.08393e-06	0.00202928
ENST00000405878.5	2629.63	-1.09572	0.254805	-4.30022	1.70628e-05	0.00954842
ENST00000377852.7	8.96688	6.57746	1.55389	4.2329	2.30698e-05	0.0120348
ENST00000409674.5	17.7738	7.56522	1.52321	4.96663	6.81251e-07	0.000796064
ENST00000523898.5	7.58903	-6.39708	1.65154	-3.87339	0.000107331	0.0415786
ENST00000264122.8	31.1614	8.37414	1.91211	4.37952	1.18938e-05	0.00734067
ENST00000613902.4	11.6487	-7.01587	1.604	-4.37398	1.22001e-05	0.00742515
ENST00000460795.5	9.31445	6.63349	1.71889	3.85917	0.000113771	0.0435412
ENST00000473349.1	12.1936	7.02233	1.71442	4.09603	4.20292e-05	0.019598
ENST00000527884.5	76.109	1.46501	0.358666	4.08459	4.41549e-05	0.0200504
ENST00000506163.5	122.816	-1.45096	0.326404	-4.44531	8.77669e-06	0.00561644
ENST00000487513.5	21.0227	-7.86636	1.44147	-5.45718	4.83758e-08	8.4793e-05
ENST00000616821.4	23.8986	7.99279	1.34022	5.96379	2.46455e-09	6.96751e-06
ENST00000618395.4	39.2431	8.70744	1.36376	6.38486	1.71555e-10	7.15955e-07
ENST00000593647.1	14.9566	-7.37424	1.86998	-3.94349	8.03041e-05	0.0319902
ENST00000534928.5	30.1599	6.47386	1.38566	4.67203	2.9824e-06	0.00259508
ENST00000413025.5	8.97018	-6.63785	1.52959	-4.33962	1.4273e-05	0.00822951
ENST00000651870.1	53.9524	9.16593	1.34207	6.82969	8.50993e-12	5.32722e-08
ENST00000617933.1	28.5267	7.27751	1.61031	4.51933	6.20354e-06	0.00421456
ENST00000302937.8	56.9462	-9.30398	1.23603	-7.5273	5.18009e-14	5.67479e-10
ENST00000396388.3	77.7831	3.86589	0.827556	4.67146	2.99068e-06	0.00259508
ENST00000619710.4	7.025	-6.28618	1.64491	-3.82159	0.000132595	0.049032
ENST00000568703.5	26.2703	3.42609	0.860414	3.98191	6.8363e-05	0.0286667
ENST00000408952.8	10.0039	6.7352	1.66915	4.0351	5.45783e-05	0.0241578
ENST00000643625.1	114.908	10.2565	1.24927	8.21002	2.21159e-16	6.4608e-12
ENST00000315249.11	8.77548	6.54666	1.60135	4.08822	4.34694e-05	0.0198439
ENST00000376970.6	33.7937	-8.55187	1.96063	-4.3618	1.28997e-05	0.00769066
ENST00000583407.1	12.9011	7.10427	1.51961	4.67505	2.93887e-06	0.00259508
ENST00000613183.1	62.6935	-4.69139	1.21259	-3.86891	0.000109321	0.0420216
ENST00000377256.1	7.95499	6.40842	1.6143	3.96977	7.19409e-05	0.0296005
ENST00000588348.5	46.8528	1.80683	0.458088	3.94429	8.00356e-05	0.0319902
ENST00000591083.5	10.5672	-6.87534	1.50331	-4.57348	4.797e-06	0.00344597
ENST00000437590.3	9.53942	6.66776	1.61394	4.13134	3.60648e-05	0.0173666
ENST00000465727.5	12.1655	-7.07457	1.65356	-4.27838	1.88259e-05	0.0101846
ENST00000361904.7	19.7642	-7.77711	1.57703	-4.93149	8.16066e-07	0.000916924
ENST00000527421.5	11.3481	-6.9755	1.82425	-3.82377	0.000131426	0.048806
ENST00000583332.5	38.6881	-2.22385	0.508253	-4.37548	1.21164e-05	0.00742515
ENST00000564288.5	8.49703	-6.55747	1.62644	-4.0318	5.53503e-05	0.0242545
ENST00000490446.1	8.8005	-6.61054	1.63942	-4.03224	5.52477e-05	0.0242545
ENST00000617480.4	15.3707	7.35513	1.41246	5.20731	1.91598e-07	0.000284604
ENST00000358038.7	10.624	6.82324	1.60007	4.26435	2.00486e-05	0.0106489
ENST00000432715.5	25.6305	-8.15304	1.44775	-5.63151	1.78636e-08	3.62073e-05
ENST00000617701.5	18.6769	7.63651	1.46393	5.21644	1.82398e-07	0.000275609
ENST00000477548.5	7.88895	6.392	1.61496	3.95799	7.5583e-05	0.0305258
ENST00000527613.5	80.4732	-9.80205	1.23132	-7.96057	1.71244e-15	3.00157e-11
ENST00000360505.9	14.354	-6.33865	1.6206	-3.9113	9.18007e-05	0.035917
ENST00000360909.7	136.17	1.53917	0.33169	4.64037	3.4778e-06	0.00282217
ENST00000617859.4	18.7313	7.6403	1.43956	5.3074	1.112e-07	0.000174028
ENST00000498606.5	50.0765	1.69128	0.359016	4.71086	2.46668e-06	0.00232451
ENST00000529023.5	12.1036	5.10333	1.28237	3.97962	6.90263e-05	0.028807
ENST00000619423.4	65.7802	4.0257	0.800226	5.03071	4.8867e-07	0.00062981
ENST00000552908.1	8.51199	6.50156	1.67888	3.87257	0.000107694	0.0415786
ENST00000481853.5	32.8029	-6.05012	1.30202	-4.64673	3.37234e-06	0.00276217
ENST00000568604.5	30.3416	8.33485	1.5037	5.54291	2.97489e-08	5.43166e-05
ENST00000621387.4	23.3359	-8.01682	1.78331	-4.49548	6.94144e-06	0.00464387
ENST00000418169.5	15.1206	7.33384	1.60308	4.57485	4.7656e-06	0.00344597
ENST00000412568.6	15.3164	7.34908	1.47826	4.97143	6.64608e-07	0.000787111
ENST00000235372.11	13.7501	-7.25258	1.44642	-5.01415	5.32685e-07	0.000662587
ENST00000524602.5	14.4483	7.26606	1.63434	4.44587	8.75384e-06	0.00561644
ENST00000642136.1	25.8038	8.10331	1.49132	5.43364	5.52159e-08	9.48848e-05
ENST00000452446.2	106.787	-1.34544	0.297705	-4.51939	6.20181e-06	0.00421456
ENST00000439151.6	288.739	1.71609	0.270602	6.34173	2.27192e-10	7.65812e-07
ENST00000470540.5	9.006	6.58194	1.63677	4.02131	5.78763e-05	0.0249866
ENST00000347464.9	12.2699	-7.09017	1.5584	-4.54964	5.37371e-06	0.00376762
ENST00000438823.1	9.52344	-5.73638	1.50158	-3.82024	0.000133321	0.0490936
ENST00000647042.1	54.8211	-6.7602	1.19735	-5.64597	1.64252e-08	3.511e-05
ENST00000652148.1	1056.33	-2.3014	0.472192	-4.87387	1.09436e-06	0.00116963
ENST00000610598.4	23.0631	3.85814	0.880322	4.38265	1.17245e-05	0.00728773
ENST00000652269.1	1130.74	-1.03811	0.103735	-10.0073	1.41586e-23	1.24086e-18
ENST00000585601.1	15.6411	-7.43988	1.46922	-5.06383	4.10911e-07	0.000554034
ENST00000476809.7	38.8023	-3.72386	0.866081	-4.29967	1.71052e-05	0.00954842
ENST00000485419.7	54.9625	9.19374	1.24184	7.40334	1.32797e-13	1.29315e-09
ENST00000622211.4	16.7566	7.4782	1.44155	5.1876	2.13025e-07	0.000307126
ENST00000592643.5	94.4735	-4.26772	0.973777	-4.38264	1.17249e-05	0.00728773
ENST00000491308.5	8.89278	6.56448	1.71559	3.82637	0.000130046	0.0484988
ENST00000311573.9	25.051	8.06005	1.36613	5.8999	3.63717e-09	9.37534e-06
ENST00000611707.4	12.8347	-6.17345	1.44108	-4.2839	1.83644e-05	0.0100537
ENST00000651014.1	9.42226	6.6478	1.57459	4.22193	2.42215e-05	0.0125123
ENST00000626623.2	12.2699	-7.09017	1.5584	-4.54964	5.37371e-06	0.00376762
