# Supplementary material for: Unravelling transcriptomic complexity in breast cancer through modulation of DARPP-32 expression and signalling pathways
Source: Sci Rep. 2023 Nov 30;13:21163. doi: 10.1038/s41598-023-48198-y (PMC10689788; doi:10.1038/s41598-023-48198-y)
Supplement: Supplementary file 2 — Supplementary Information 2. [file 41598_2023_48198_MOESM2_ESM.xlsx]

## Sheet: Sheet1
DARPP-32 knockdown cells v control cells	DARPP-32 knockdown + E2 treated cells v control + E2 treated cells	DARPP-32 knockdown + PKAi v control cells + PKAi
tRNA Charging	Death Receptor Signaling	Ephrin B Signaling
Production of Nitric Oxide and Reactive Oxygen Species in Macrophages	EIF2 Signaling	BEX2 Signaling Pathway
ILK Signaling	BEX2 Signaling Pathway	Autophagy
p70S6K Signaling	FAT10 Cancer Signaling Pathway	Sirtuin Signaling Pathway
Coronavirus Pathogenesis Pathway	Adipogenesis pathway	IL-1 Signaling
CLEAR Signaling Pathway	ID1 Signaling Pathway	CXCR4 Signaling
Biotin-carboxyl Carrier Protein Assembly	CD27 Signaling in Lymphocytes	Asparagine Biosynthesis I
Ceramide Signaling	Molecular Mechanisms of Cancer	Protein Kinase A Signaling
RANK Signaling in Osteoclasts	IL-10 Signaling	Endothelin-1 Signaling
Lysine Degradation II	Pyrimidine Ribonucleotides Interconversion	Endocannabinoid Developing Neuron Pathway
IGF-1 Signaling	TWEAK Signaling	CDP-diacylglycerol Biosynthesis I
Tight Junction Signaling	Toll-like Receptor Signaling	Choline Degradation I
Telomerase Signaling	Pyrimidine Ribonucleotides De Novo Biosynthesis	GABA Receptor Signaling
Dopamine-DARPP32 Feedback in cAMP Signaling	STAT3 Pathway	Oxytocin Signaling Pathway
	ILK Signaling	Phosphatidylglycerol Biosynthesis II (Non-plastidic)
	MSP-RON Signaling In Cancer Cells Pathway	Apelin Endothelial Signaling Pathway
	Role of OCT4 in Mammalian Embryonic Stem Cell Pluripotency	Endocannabinoid Cancer Inhibition Pathway
	PTEN Signaling	Glycerol-3-phosphate Shuttle
	CLEAR Signaling Pathway	4-aminobutyrate Degradation I
	Small Cell Lung Cancer Signaling	Endocannabinoid Neuronal Synapse Pathway
	Granzyme B Signaling	Apelin Adipocyte Signaling Pathway
	p53 Signaling	AMPK Signaling
	ATM Signaling	Death Receptor Signaling
	Role of Osteoblasts, Osteoclasts and Chondrocytes in Rheumatoid Arthritis	Gαq Signaling
	TNFR1 Signaling	Germ Cell-Sertoli Cell Junction Signaling
	Senescence Pathway	Glioblastoma Multiforme Signaling
	HER-2 Signaling in Breast Cancer	DNA Methylation and Transcriptional Repression Signaling
	Apoptosis Signaling	Lysine Degradation II
	Lymphotoxin β Receptor Signaling	Lysine Degradation V
	CSDE1 Signaling Pathway	Glutamate Degradation III (via 4-aminobutyrate)
	FAT10 Signaling Pathway	April Mediated Signaling
	Osteoarthritis Pathway	B Cell Activating Factor Signaling
	Role of IL-17A in Arthritis	Tight Junction Signaling
	Polyamine Regulation in Colon Cancer	G Protein Signaling Mediated by Tubby
	Prostate Cancer Signaling	α-Adrenergic Signaling
	Induction of Apoptosis by HIV1	Glycerol Degradation I
	Cardiomyocyte Differentiation via BMP Receptors	Colorectal Cancer Metastasis Signaling
	IL-15 Production	Apelin Muscle Signaling Pathway
	CD40 Signaling
	RHOA Signaling
	Remodeling of Epithelial Adherens Junctions
	Clathrin-mediated Endocytosis Signaling
	PPARα/RXRα Activation
	IL-6 Signaling
	Pulmonary Healing Signaling Pathway
	Gα12/13 Signaling
	Role of PKR in Interferon Induction and Antiviral Response
	Huntington's Disease Signaling
	Role of p14/p19ARF in Tumor Suppression
	mTOR Signaling
	Role of BRCA1 in DNA Damage Response
	NADH Repair
	Glutathione Biosynthesis
	Autophagy
	TNFR2 Signaling
	BAG2 Signaling Pathway
	LPS-stimulated MAPK Signaling
	4-1BB Signaling in T Lymphocytes
	BMP signaling pathway
	Type II Diabetes Mellitus Signaling
	MIF-mediated Glucocorticoid Regulation
	Ceramide Signaling
	Epithelial Adherens Junction Signaling
	IL-17A Signaling in Fibroblasts
	IL-1 Signaling
	TGF-β Signaling
	Pulmonary Fibrosis Idiopathic Signaling Pathway
	Human Embryonic Stem Cell Pluripotency
	Creatine-phosphate Biosynthesis
	Tetrahydrofolate Salvage from 5,10-methenyltetrahydrofolate
	Folate Polyglutamylation
	VEGF Signaling
	Mitochondrial Dysfunction
	April Mediated Signaling
	B Cell Activating Factor Signaling
	MIF Regulation of Innate Immunity
	Virus Entry via Endocytic Pathways
	Tight Junction Signaling
	Regulation of eIF4 and p70S6K Signaling
	PPAR Signaling
	Role of RIG1-like Receptors in Antiviral Innate Immunity
	IL-23 Signaling Pathway
	iNOS Signaling
	Acute Phase Response Signaling
